# Supplementary material for: Strawberry Flavor: Diverse Chemical Compositions, a Seasonal Influence, and Effects on Sensory Perception
Source: PLoS One. 2014 Feb 11;9(2):e88446. doi: 10.1371/journal.pone.0088446 (PMC3921181; doi:10.1371/journal.pone.0088446)
Supplement: Table S2 — Full data table. Means and standard errors of replicates for all measures for each sample assayed. Includes consumer panel measures, internal and external color, puncture force, organic acids, sugars, SSC, pH, TA, and volatile compounds. High and low value, median, and fold difference for each column displayed above means table. (XLSX) [file pone.0088446.s005.xlsx]

## Sheet: Full Data Set
Table S2. Full data table.
				HIGH	36.58	35.71	36.15	24.58	37.54	38.92	41.4431	25.2444	1.01421	67.14	40.02	33.5	338.204	1080.33	7933.01	2481.98	2610.85	2840.18	12.25	4.1225	1.05347	27346.5	9.93166	41.2359	285.215	115.86	38.2988	0.930199	85.3731	12.2496	7359.57	81.4078	8.69312	84.6368	92.8006	20.1681	6.10271	8.53636	278.055	5.5854	110.343	11063.5	409.807	19.4355	23.5157
				LOW	13.25	5.79	14.59	9.77	19.41	28.6969	27.2825	11.4356	0.211725	42.87	10.43	14.23	78.0161	440.984	2292.12	656.038	746.839	167.731	4.45	3.3475	0.4425	8450.24	0	0	16.8016	17.4273	0	0	0.0878156	0.458982	846.645	0.090329	0	8.73735	9.58312	0.513348	0	0	5.81041	0	15.8276	1072.17	5.75887	1.23503	0.403707
				MEDIAN	23.52	25.29	22.185	18.315	25.775	33.57	36.57	18.8097	0.513556	54.5019	29.605	26.3038	220.275	744.262	4316.91	1541.08	1723.42	1020.84	7.125	3.685	0.828933	14572.9	3.20111	15.3386	98.3556	46.99	5.68366	0.374088	6.26434	3.05607	2430.27	5.22141	0	31.4973	33.058	2.33039	0.292559	1.70885	30.4183	1.67288	37.7232	2025.28	41.4611	4.17772	3.04859
				FOLD DIFFERENCE	2.76075	6.16753	2.47772	2.51586	1.93405	1.35625	1.51904	2.20752	4.79023	1.56613	3.83701	2.35418	4.33505	2.44981	3.461	3.78328	3.49587	16.933	2.75281	1.23152	2.38072	3.23618	-	-	16.9755	6.64818	-	-	972.186	26.6885	8.69262	901.237	-	9.68677	9.68376	39.2875	-	-	47.8547	-	6.97151	10.3188	71.1609	15.7368	58.2494
CULTIVAR	SEASON	HARVEST WEEK	HARVEST DATE	MEASURE	OVERALL LIKING	TEXTURE LIKING	SWEETNESS INTENSITY	SOURNESS INTENSITY	STRAWBERRY FLAVOR INTENSITY	L* ext	A* ext	B* ext	FORCE	L* int	A* int	B* int	MALIC ACID	CITRIC ACID	TOTAL SUGAR	GLUCOSE	FRUCTOSE	SUCROSE	SSC	pH	TA	TOTAL VOLATILES	75-85-4	616-25-1	1629-58-9	96-22-0	110-62-3	1534-08-3	105-37-3	109-60-4	623-42-7	591-78-6	108-10-1	1576-87-0	1576-86-9	623-43-8	71-41-0	1576-95-0	556-24-1	589-38-8	105-54-4	66-25-1	123-86-4	624-24-8	29674-47-3
					-100 to +100	-100 to +100	0 to +100	0 to +100	0 to +100				kg				mg1 100gFW-1	mg1 100gFW-1	mg1 100gFW-1	mg1 100gFW-1	mg1 100gFW-1	mg1 100gFW-1	%		%	ng1 gFW-1 hr-1	ng1 gFW-1 hr-1	ng1 gFW-1 hr-1	ng1 gFW-1 hr-1	ng1 gFW-1 hr-1	ng1 gFW-1 hr-1	ng1 gFW-1 hr-1	ng1 gFW-1 hr-1	ng1 gFW-1 hr-1	ng1 gFW-1 hr-1	ng1 gFW-1 hr-1	ng1 gFW-1 hr-1	ng1 gFW-1 hr-1	ng1 gFW-1 hr-1	ng1 gFW-1 hr-1	ng1 gFW-1 hr-1	ng1 gFW-1 hr-1	ng1 gFW-1 hr-1	ng1 gFW-1 hr-1	ng1 gFW-1 hr-1	ng1 gFW-1 hr-1	ng1 gFW-1 hr-1	ng1 gFW-1 hr-1	ng1 gFW-1 hr-1
																	6915-15-7	77-92-9		50-99-7	57-48-7	57-50-1					alcohol	alcohol	ketone	ketone	aldehyde	ketone	ester	ester	ester	ketone	ketone	aldehyde	ketone	ester	alcohol	alcohol	ester	ketone	ester	aldehyde	ester	ester	ester/alcohol
PROPRIETARY 1	2011	2	1/24/2011	MEAN	30.75	24.89	27.72	14.68	30.58	32.0994	36.49	20.3088	0.507112	62.1769	20.3125	21.5531	103.753	765.574	5190.67	1878.75	1997.74	1314.18	9.15	3.7325	0.7425	21815.1	6.96233	41.2359	179.328	95.9573	10.8706	0.53355	1.81215	1.8333	3437.73	5.07613	0	64.6209	78.2598	2.29368	0	1.3867	67.0169	1.83288	110.343	1968.29	21.0205	7.09745	3.31708
CAMAROSA	2011	2	1/24/2011	MEAN	26.34	26.39	23.66	21.24	30.05	32.1	33.7488	16.8756	0.479225	55.085	36.4794	32.0787	211.126	878.689	4306.45	1313.09	1455.62	1537.74	7.425	3.47	0.8925	27346.5	7.12504	30.2878	225.296	81.563	13.8362	0.612054	4.55003	5.3909	3938.54	3.75392	0	73.9749	79.6315	7.73941	0	2.99765	60.5229	0.755581	81.3786	6487.68	117.206	3.46593	2.21643
FESTIVAL	2011	2	1/24/2011	MEAN	36.1	35.71	30.34	17.87	24.27	34.0975	38.2206	18.9475	0.826	60.1244	27.5275	25.4988	338.204	639.344	5169.11	1903.12	2048.15	1217.84	8.5	3.6275	0.72	19097.6	5.84994	12.6693	242.82	77.2863	38.2988	0.606193	26.8284	1.62656	2946.22	6.73866	0	70.3868	68.7865	0.513348	2.52631	2.0803	37.855	2.65125	50.7269	3557.99	61.9553	8.2514	2.90317
MARA DES BOIS	2011	2	1/24/2011	MEAN	22.49	13	27.58	15.87	28.61	37.5969	40.9525	23.5369	0.504838	63.4206	21.085	21.1944	145.576	834.426	5515.16	1730.48	1966.88	1817.8	10.125	3.4325	0.8525	17849.5	5.13911	10.5398	194.509	71.3582	2.27242	0.442931	7.16813	3.83728	1829.32	6.23873	0	38.783	54.1905	3.04707	0.0462979	1.91774	5.9238	0.57283	54.3417	2189.85	88.9803	2.77625	0.403707
RADIANCE	2011	2	1/24/2011	MEAN	28.2	30.39	24.57	18.39	28.27	30.3606	37.2119	16.1125	0.654462	54.6594	37.9344	31.7694	245.912	721.311	4137.15	656.038	746.839	2734.27	7.825	3.57	0.785	22308.9	8.04913	13.937	202.665	73.7809	11.8069	0.320986	0.985323	2.62218	2093.93	4.43623	0	69.9467	70.0553	8.11059	0	3.17591	14.8796	0.492356	55.419	2830.28	38.5571	6.00102	1.37708
PROPRIETARY 2	2011	3	1/31/2011	MEAN	31.85	24.61	31.01	17.27	33.48	32.1656	35.4731	17.6906	0.449788	55.9763	30.0425	26.2375	158.244	955.738	6167.41	1781.26	2040.95	2345.2	8.95	3.525	0.83	24751.2	4.40111	15.2936	140.461	32.3202	1.39904	0.419842	3.24983	1.13507	7359.57	81.4078	0	78.6023	65.2115	5.96371	0	1.83909	278.055	2.07676	72.3387	2235.46	223.787	8.80831	19.8266
CAMAROSA	2011	3	1/31/2011	MEAN	27.76	27.73	24.76	19.07	29.5	30.9044	34.6638	15.9162	0.637962	55.5481	35.6037	30.4187	270.845	832.787	5057.88	1344.57	1497.79	2215.52	8.45	3.545	0.85	24868	8.04678	19.4146	168.151	64.9037	5.50628	0.837998	6.23988	4.07976	3092.47	6.75108	0	84.451	83.4886	4.51974	0.081712	3.82043	40.1745	1.36334	74.7276	3096.11	151.163	3.50066	2.78903
SWEET CHARLIE	2011	3	1/31/2011	MEAN	31.08	26.73	29.35	15.71	32.2	36.3994	40.495	21.0337	0.523325	65.4762	24.0644	22.6037	190.013	713.115	6470	2351.99	2434.94	1683.07	8.975	3.7675	0.67	21335.5	5.32158	19.0421	229.19	55.6604	1.10386	0.364851	1.59229	0.986836	2821.39	19.941	0	83.4378	76.6366	3.54926	0	0	38.9152	1.69444	65.9503	3242.15	41.2181	8.66057	2.03392
TREASURE	2011	3	1/31/2011	MEAN	28.77	27.63	25.1	17.23	28.09	30.9456	27.2825	11.4356	0.808775	55.2194	31.4744	25.2675	271.046	609.836	4376.82	1464.41	1520.42	1391.99	9.15	3.645	0.7725	27216.5	9.93166	17.2879	266.087	83.8815	1.31437	0.930199	0.0878156	0.728789	1569.55	20.8505	0	84.6368	92.8006	1.88011	0	1.14808	52.6501	1.65132	41.1669	5076.19	148.513	1.34882	4.99403
WINTER DAWN	2011	3	1/31/2011	MEAN	26.05	25.6	20.68	19.46	25.4	36.8156	41.4431	23.2944	0.630225	59.5656	32.1331	27.6638	251.743	775.41	4731.04	1265.36	1479.28	1986.4	7.65	3.4075	0.85	22171.1	5.42695	18.7056	119.713	52.6358	3.33101	0.435886	0.828556	1.24174	2390.4	4.32468	0	61.6144	58.7799	3.67702	0.276469	4.39082	13.5293	1.53846	58.0164	2783.71	41.4923	7.18551	3.41016
PROPRIETARY 3	2011	4	2/7/2011	MEAN	21.3	14.69	22.22	19.51	27.79	36.4444	35.6469	21.205	0.34995	52.8281	35.8375	31.6275	160.657	844.262	4269.27	1657.36	1820.81	791.101	7.425	3.525	0.76	22791.2	8.71461	22.2229	150.991	115.86	8.55566	0.552011	15.5331	10.0198	3205.64	12.3495	0	52.7323	78.5038	3.74672	1.96172	1.05161	227.937	1.6444	58.6571	3252.41	45.7817	4.11582	4.1669
CAMINO REAL	2011	4	2/7/2011	MEAN	14.06	13.95	16.16	19.77	23.41	38.0237	36.51	24.9156	0.31975	52.2331	28.3531	25.9969	186.595	524.59	2292.12	910.6	1067.79	313.723	4.45	3.5475	0.6125	16476.3	6.04352	25.6641	95.4175	53.723	0.569943	0.663657	3.42955	1.91149	2360.98	3.78034	0	36.839	34.1924	5.73237	0.477911	0.980761	13.5054	2.98224	67.9826	1990.17	62.4571	1.82827	3.04955
FESTIVAL	2011	4	2/7/2011	MEAN	20.31	23.85	18.51	18.99	23.58	38.3131	38.4544	21.3394	0.609738	53.5237	33.5506	29.3931	258.579	514.754	3315.77	1390.61	1538.25	386.905	6.05	3.7075	0.595	27307.2	8.21598	12.6824	89.5591	67.1064	24.2804	0.315962	51.5522	3.51452	4615.03	4.70415	0	50.1849	28.9434	1.23775	0.530715	2.60141	36.8204	3.50168	58.2248	11063.5	48.4711	15.6303	3.18057
WINTERSTAR	2011	5	2/14/2011	MEAN	28.42	28.32	24.87	15.39	27.18	32.8981	38.6319	20.8631	0.8051	60.9363	19.1	20.0562	264.41	557.377	4233.41	1373.69	1517.68	1342.04	6.3	3.5825	0.575	10049.7	3.31524	9.68434	48.1334	30.0165	3.95056	0	9.23329	4.4516	1530.58	6.86216	0	23.1634	12.1694	1.27251	0	0.596655	37.2006	1.92968	36.7559	1357.23	32.3493	4.92696	1.83522
FESTIVAL	2011	5	2/14/2011	MEAN	24.99	26.48	22.6	21.23	29.37	33.675	36.0106	25.2444	1.01421	56.8331	28.8637	26.01	266.22	631.148	4327.38	1543.62	1705.18	1078.58	7.575	3.4125	0.7425	11866.3	2.12695	15.5947	59.404	42.8754	13.9222	0	4.14811	2.07742	2272.42	6.17207	0	24.2849	18.2759	1.01074	0	1.54775	9.69863	2.02744	52.3484	1177.82	12.0302	5.84214	4.83723
RADIANCE	2011	5	2/14/2011	MEAN	20.98	26.83	19.83	18.69	25.58	36.4537	39.6706	21.4375	0.96715	54.6875	34.1131	30.93	273.056	578.689	3436.45	1060.22	1224.16	1152.07	5.7	3.4775	0.6375	11272.7	2.11666	6.3253	54.6161	28.6062	15.0587	0	6.75689	5.50012	1341.81	4.94108	0	31.5314	14.504	7.43293	0.098711	0.685292	10.5658	1.651	36.1952	1355.03	11.6534	5.13546	1.63975
PROPRIETARY 4	2011	5	2/14/2011	MEAN	28.98	19.83	28.13	19.73	32.21	37.6388	39.6544	22.0575	0.465725	66.7113	17.8469	20.1469	258.579	834.426	5363.01	1462.38	1614.65	2285.98	8.8	3.4075	0.9575	22279.6	0.477106	22.4337	249.569	67.7208	1.3346	0.268544	7.22471	2.15111	6785.81	57.9444	0	53.6677	67.0888	5.23493	0.552346	0.780393	93.072	3.77713	51.6491	2460.07	100.844	7.77626	23.5157
FL 05-85	2011	6	2/21/2011	MEAN	19.46	23.85	17.87	11.5	19.41	32.3075	38.1062	22.6519	0.701487	51.9094	33.4406	27.1937	181.971	509.836	2945.36	1179.38	1323.6	442.383	6.5	3.815	0.5275	11009.5	2.9946	16.1926	49.5066	38.2028	16.8359	0.292284	0.916993	1.35016	2200.23	0.766062	0	18.6298	19.5869	0.79921	0	0	7.83048	0.77173	38.4201	1335.24	16.8848	3.60093	1.88895
ELYANA	2011	6	2/21/2011	MEAN	23.5	27.14	22.77	12.09	24.7	30.7781	33.7269	14.6181	0.812163	54.1444	23.9875	19.9681	197.051	606.557	4495.95	1903.8	2168.51	423.65	7.125	3.7225	0.565	11815.5	4.49805	4.92875	78.8036	37.3914	13.2808	0.445658	1.30065	0.506164	1421.77	9.31557	0	28.5947	22.2424	0.810956	0	0.57738	28.0435	0.711723	27.7924	1697.01	125.282	8.61477	0.460659
FESTIVAL	2011	6	2/21/2011	MEAN	22.53	25.3	19.75	13.81	23.98	32.5144	35.4319	16.075	0.733175	51.7806	34.6319	26.6756	244.102	514.754	3614.89	1448.84	1647.3	518.755	7.025	3.7225	0.585	14477.4	5.44031	8.32736	73.4099	44.9587	36.2605	0.311365	12.1388	1.53861	3299.73	1.33924	0	26.0527	22.1716	0.823396	0	0.62493	16.5912	0.773741	27.391	2417.33	15.4171	10.1816	2.6732
RED MERLIN	2011	6	2/21/2011	MEAN	13.25	21.49	14.59	24.58	23.95	37.0544	36.69	24.1006	0.8272	50.9288	38.8731	29.7062	229.424	783.607	4078.72	1649.24	1880.47	549.016	7.15	3.4275	0.785	13225.9	5.7877	25.6968	70.4279	53.3445	9.56785	0.485533	0.727833	1.00965	1458.22	0.090329	0	27.8306	30.3262	1.36923	0	0.831079	5.81041	3.01329	44.1632	1428.52	5.75887	2.78355	1.28209
SAN ANDREAS	2011	6	2/21/2011	MEAN	19.39	26.59	18.25	21.68	25.37	30.6112	34.8438	16.815	0.8018	52.875	26.5063	21.1869	236.662	721.311	4275.07	1501.64	1718.62	1054.8	7.45	3.6075	0.765	12730.2	4.05188	12.7863	84.0746	36.077	6.941	0.332089	1.85338	1.56548	2394.1	0.729986	0	27.6836	26.1227	0.8937	0	0.139401	9.56132	0.913527	30.9717	2132.07	56.1513	2.93134	2.75139
ALBION	2011	7	2/28/2011	MEAN	25.49	25.79	21.69	22.88	29.93	28.8925	33.6375	16.3219	0.447287	54.3069	32.3619	28.3362	241.287	867.213	3439.52	1165.84	1342.8	930.877	6.225	3.5125	0.845	13917	3.67541	17.2705	56.8361	60.0841	0.942624	0.513164	3.95577	5.48986	3152.61	2.43788	0	23.5168	26.3757	7.71082	0.39262	0	37.6958	0.222123	37.5831	1821.58	41.4299	1.70875	5.53587
CHARLOTTE	2011	7	2/28/2011	MEAN	13.87	8.66	20.16	9.77	19.72	32.1187	35.4756	19.4713	0.339775	64.7263	21.0375	19.5669	143.365	519.672	4293.63	1895.67	2230.23	167.731	6.6	3.89	0.4425	15476.2	2.50873	24.0947	22.7526	56.4369	0.969668	0.683856	3.15721	5.36878	2692.37	0.6859	0	12.1706	15.7522	20.1681	2.30331	0	249.233	0.211979	42.0588	2065.13	25.6748	1.23503	2.4521
FESTIVAL	2011	7	2/28/2011	MEAN	17.35	23.78	15.94	15.88	20.36	32.6731	34.4825	16.8269	0.722763	49.8456	35.7531	26.5744	255.362	440.984	2746.91	1127.25	1310.57	309.091	5.425	3.6375	0.5	11545.4	2.53758	6.46934	54.1052	42.4873	28.7705	0.302454	17.2711	2.21188	2086.02	0.723607	0	21.7736	18.9985	0.905095	0	0	15.1067	0.418188	38.0165	1860.14	8.17996	10.2849	3.04763
MARA DES BOIS	2011	7	2/28/2011	MEAN	15.05	5.79	24.99	12.1	24.82	30.37	35.3687	16.4256	0.211725	54.5169	33.7806	28.2125	78.0161	795.082	3931.64	1538.54	1787.89	605.214	7.025	3.6375	0.6075	12273.4	2.84541	6.08335	16.8016	44.3956	7.75574	0.359014	30.3791	6.69285	2145.67	0.161385	0	8.73735	9.58312	7.4442	0	0	11.959	0.44308	20.8008	2687.64	52.5356	3.17917	0.785161
MONTERREY	2011	7	2/28/2011	MEAN	14.51	19.64	18.15	19.95	25.72	28.6969	30.565	13.1738	0.4952	48.7344	35.48	27.7156	281.702	677.049	3320.33	1316.14	1499.85	504.345	6.6	3.57	0.76	12809.8	4.30839	10.2857	31.5657	33.4266	0.967474	0.402857	9.67688	8.76443	2820.74	1.1112	0	18.2369	13.3701	4.27926	0.147284	0	46.0213	0.57405	31.7279	1814.15	220.765	2.07341	4.01385
ALBION	2012	1	1/16/2012	MEAN	34.22	32.85	33.98	16.41	36.7	33.185	37.2738	18.3362	0.75235	56.2425	20.7412	21.4813	219.37	1006.56	7933.01	2481.98	2610.85	2840.18	12.25	3.9	0.973467	22574.7	1.28444	30.4536	285.215	60.16	0.859199	0.426751	1.36947	0.458982	5282.14	17.6137	0	42.5974	39.1407	2.6292	2.41588	0	52.1858	2.11873	37.2659	3184.8	409.807	3.64581	7.19925
FESTIVAL	2012	1	1/16/2012	MEAN	36.58	34.79	36.15	18.24	37.54	35.2869	34.2062	18.4169	0.626525	54.4869	29.0162	26.6994	280.898	680.328	6416.5	2187.47	2326.93	1902.1	9.5	3.8475	0.900133	16843	2.5364	22.8147	127.222	45.3442	10.2826	0.332823	10.3895	2.25522	3598.18	3.83001	0	45.8636	38.234	2.07155	2.08446	1.87734	5.81501	1.40415	40.5122	2808.47	37.4683	7.28668	10.5147
MOJAVE	2012	1	1/16/2012	MEAN	30.14	25.71	32.79	16.74	33.21	32.6037	39.2719	18.6719	0.352763	60.0419	13.74	19.3694	155.831	862.295	5646.86	1978.27	2140.73	1527.86	10.175	3.8575	0.95	16822.8	1.54147	24.8265	178.579	47.2806	6.21497	0.3423	5.50976	3.10559	2466.44	9.27663	3.00794	46.7241	38.3738	0.750454	2.48572	4.11025	24.6069	3.88104	41.012	2629.55	187.783	6.07834	5.64468
PROPRIETARY 3	2012	1	1/16/2012	MEAN	28.32	20.47	30.89	15.38	31.96	34.7519	39.8431	19.71	0.4829	59.795	24.4731	25.185	143.767	1024.59	5828.1	1964.05	2149.99	1714.05	9.725	3.8325	0.922267	14131.5	2.891	19.1224	152.646	37.1672	0.993561	0.46702	3.72621	1.66148	1867.96	19.8244	0	48.0395	56.4994	2.27504	3.48745	6.08005	118.31	1.98437	52.6245	1535.05	14.325	4.48903	3.27712
CHANDLER	2012	4	2/6/2012	MEAN	16.44	15.69	19.13	22.38	24.78	34.8	36.8	20.67	0.3	51.67	29.36	26.9	224.799	742.623	4018.02	1403.48	1512.19	1102.35	6.4	3.6825	0.961733	8893.2	0	0	72.32	55.0873	0	0	13.1865	2.44521	1632.05	25.5357	0	14.2543	14.4576	1.4764	1.80746	0	31.3027	0	15.8276	1147.02	86.6125	3.85164	4.30846
FESTIVAL	2012	4	2/6/2012	MEAN	25.66	26.88	24.43	19.97	29.9	34.15	36.79	17.82	0.52	48.03	33.9	28.23	215.349	560.656	4388.63	2012.8	2189.08	186.752	7.6	4	0.8452	12239.3	6.75855	8.94311	169.028	49.6412	17.628	0.517629	85.3731	4.04628	2345.75	4.16038	8.28086	34.4029	38.1487	0.780692	0.24148	3.80917	6.84227	1.11227	30.8279	2550.02	30.0042	7.41139	7.24181
FL 09-127	2012	4	2/6/2012	MEAN	24.4	25.28	23.4	17.62	27.53	36.74	40.32	22.16	0.59	55.45	23.41	22.08	200.871	601.639	4970.08	2171.22	2312.53	486.333	6.875	4.01	0.833867	11132.3	3.9869	11.256	124.767	40.6796	3.02848	0.555842	7.00955	3.68364	2258.78	11.2678	8.69312	22.751	24.1436	2.3671	0	5.34086	23.0906	0.918071	25.1596	1783.23	81.5453	3.57891	1.70173
TREASURE	2012	4	2/6/2012	MEAN	28.49	28.62	26.02	18.67	29.79	30	32.27	13.4	0.46	51.35	28.12	23.28	252.949	662.295	4770.55	1598.46	1728.22	1443.87	7.675	4.03	0.840667	17250.7	4.74575	17.3551	169.345	60.8689	0.755527	0.463065	6.28881	7.96891	2835.56	27.5573	4.58533	38.0892	45.4207	2.511	0	1.71187	41.0939	1.85248	31.7557	3463.96	99.0901	2.18266	4.98543
WINTER DAWN	2012	4	2/6/2012	MEAN	23.09	24.11	21.33	19.98	26.47	33.64	40.83	18.44	0.47	56.86	28.99	25.73	221.18	716.393	3735.72	1169.9	1407.27	1158.55	7.525	3.86	0.9892	19884.4	4.88125	13.4791	123.575	35.9428	7.93836	0.304525	9.98976	5.0796	3286.53	3.74992	7.24309	35.8663	32.1684	4.8203	0	3.62711	26.2892	1.59635	33.3785	7116.18	29.4151	9.08729	10.5482
PROPRIETARY 5	2012	5	2/13/2012	MEAN	26.91	25.38	24.98	16.78	27.15	38.92	38.27	23.48	0.46	67.14	10.43	16.71	131.501	755.738	4537.19	1496.9	1641.81	1398.48	6.525	3.91	0.820133	9295.73	1.73023	23.1695	73.3909	45.1752	1.32569	0.627631	8.30726	5.44283	1015.51	4.38827	0	20.9477	23.2647	6.97761	6.10271	4.85399	68.3415	1.03785	34.8846	1072.17	6.53447	2.0486	2.44776
ALBION	2012	5	2/13/2012	MEAN	29.02	26.66	25.42	19.83	30.03	33.5	34.68	16.72	0.43	62.53	11.76	15.5	206.501	819.672	4899.68	1535.5	1675.76	1688.42	7.25	4.04	0.982	19223.8	2.41977	17.1966	165.959	56.0323	1.08624	0.392408	12.0413	12.2496	4113.08	22.5266	3.00203	38.8886	41.8448	5.45824	0.687303	0	31.5194	3.33502	25.0914	4951.49	363.882	3.62279	12.4607
FESTIVAL	2012	5	2/13/2012	MEAN	22.16	22.76	21.25	16.41	24.49	36.01	36.59	20.67	0.54	54.42	30.64	28.1	260.59	721.311	4271.56	1559.87	1728.22	983.473	6.475	3.925	0.947467	11527	2.38098	12.3266	92.7507	45.1985	13.0095	0.376838	13.5702	4.06978	2934.78	3.67609	2.31379	33.5792	32.7028	1.32894	0.308649	7.32096	8.55224	2.51805	36.487	1813.61	41.1207	6.99488	8.83392
RUBYGEM	2012	5	2/13/2012	MEAN	22.22	25.7	21.19	15.42	24.86	34.67	32.49	18.08	0.66	50.22	37.73	33.5	130.496	742.623	4431.68	1803.6	1971	657.089	6.575	4.1225	0.641467	11491.1	2.17955	9.68945	88.9329	32.6781	6.87311	0.356016	4.99825	9.65432	1490.23	4.93523	7.61386	31.0234	24.6727	2.71906	0.61254	1.5964	10.325	2.25221	37.8833	1787.67	51.6201	4.23963	1.25915
CAMINO REAL	2012	6	2/20/2012	MEAN	23.54	24.51	21.34	16.98	25.49	33.7	40.13	20.27	0.45	58.01	24.6	23.99	173.727	763.934	5360.77	2201.69	2318.7	840.383	7.275	3.89	0.9204	16381.3	4.36519	21.9607	124.467	74.0765	1.281	0.327451	6.12122	3.83928	3523.27	8.2184	4.73608	38.5384	33.7251	2.12807	2.18638	4.37475	12.5723	5.5854	42.434	1745.53	249.108	4.02795	9.52853
DARSELECT	2012	6	2/20/2012	MEAN	29.15	20.67	28.15	18.21	30.88	32.96	34.96	15.11	0.33	51.5	35.55	31.08	178.552	963.934	6290.32	2404.8	2579.99	1305.53	9.775	4.1125	0.9612	12942.5	3.52265	13.8868	95.1482	61.9218	10.8141	0.352363	15.9795	7.31669	2364.5	4.39574	3.78607	31.1025	34.7094	2.25182	2.72996	0	106.701	3.43612	29.3704	1709.95	94.5333	7.74017	2.19965
FESTIVAL	2012	6	2/20/2012	MEAN	23.09	24.31	22.15	17.93	25.15	32.07	33.28	14.72	0.4	45.12	38.67	31.67	224.799	790.164	4229.29	1806.64	1973.05	449.588	7.4	3.97	0.862	15924.7	3.03307	13.5061	123.505	58.095	19.2074	0.371338	4.03824	2.94018	4106.5	5.36669	3.27877	41.7737	40.9826	0.970132	2.4008	1.70582	15.4506	2.68257	38.9266	2200.2	34.8376	9.1935	9.93019
SWEET ANNE	2012	6	2/20/2012	MEAN	24.19	27.04	24.11	21.68	28.63	34.85	38.27	19.37	0.43	55.57	23.51	23.53	251.944	1080.33	4183.85	1582.21	1767.31	834.331	-	-	-	11265.2	3.08699	18.6306	97.1386	57.2192	0.938579	0.349528	1.99988	3.00654	1057.63	17.983	0	26.0243	34.4371	0.650439	2.90077	1.49034	20.5749	3.30562	35.4946	1414.31	14.631	1.58658	1.91377
BENICIA	2012	7	2/27/2012	MEAN	20	26.06	19	19.66	24.28	28.92	36.76	16.39	0.55	42.87	35.18	26.87	225	745.902	4036.55	1547.68	1710.73	778.132	6.025	3.7725	0.863733	12018.9	4.91501	18.1667	126.579	48.569	2.4292	0.487314	7.05434	7.95466	846.645	27.3649	0	31.4632	38.1442	1.16191	3.65886	3.53175	37.6073	2.67287	33.1285	2034.26	30.3453	2.17174	0.925688
FESTIVAL	2012	7	2/27/2012	MEAN	20.85	24.62	18.85	16.9	22.08	30.49	36.55	17.65	0.49	46.87	37.22	30.94	202.48	724.59	4487.65	1775.16	1968.94	743.549	6.2	3.88	0.802667	17138.7	1.64534	16.8048	137.477	45.8427	15.8683	0.451104	14.9116	1.96501	5497.45	4.30877	6.00116	40.5832	40.7018	1.14894	2.14495	4.03827	16.7367	1.43772	31.6573	2488.31	28.3491	19.4355	16.1757
FL 06-38	2012	7	2/27/2012	MEAN	27.5	27.97	23.37	17.22	26.95	32.83	40.91	21.29	0.55	47.14	33.44	29.97	228.82	708.197	4967.85	1859.45	2017.29	1091.11	6.275	3.8175	0.751867	16576.7	2.33928	8.48841	99.5725	41.3383	5.86104	0.497112	36.1342	4.49493	3388.37	8.82281	5.45542	28.4123	30.5551	2.97577	2.76234	1.72481	46.7636	0.79646	23.0425	4253.17	74.973	8.1955	3.9827
PORTOLA	2012	7	2/27/2012	MEAN	23.12	27.1	19.4	20.23	24.77	33.83	38.74	21.83	0.7	53.71	23.93	24.68	185.59	865.574	3380.55	1265.36	1427.84	687.35	5.775	3.685	0.921333	9347.88	2.9737	12.9255	83.9983	46.6994	0.92254	0.390325	2.45096	2.09321	906.646	4.62789	0	24.3825	27.0387	3.47724	2.95841	2.20508	26.4774	2.25033	37.8633	1136.9	13.0679	2.9625	2.41651
VENTANA	2012	7	2/27/2012	MEAN	18.1	25.69	15.53	20.72	22.08	33.8	38.84	22.75	0.6	49.96	29.72	25.7	241.086	811.475	3138.6	1198.34	1339.37	600.891	6.4	3.9525	0.903733	12049.3	2.33551	14.9022	86.7935	42.3453	6.88703	0.301954	3.15823	3.25348	1621.23	10.3378	0	22.8121	27.2306	2.77037	1.90022	2.69131	82.2692	2.0998	36.3022	1465	8.78395	2.83742	2.52039
PROPRIETARY 6	2012	9	3/12/2012	MEAN	16.63	15.93	18.28	20.26	22.7	36.44	35.18	21.87	0.32	60.97	20.5	25.23	181.367	834.426	4766.24	1484.72	1701.48	1580.04	6.5	3.4475	0.735333	16026	2.42703	18.2446	107.744	36.9614	0.730848	0.339501	16.8008	6.10043	4699.23	9.97145	4.15712	29.6313	33.4133	12.0051	0.801119	1.97167	55.477	1.56031	39.944	2016.3	22.0074	7.94943	17.2388
EVIE 2	2012	9	3/12/2012	MEAN	18.99	18.59	20.09	18.4	23.96	34.24	33.61	17.34	0.39	50.97	29.49	26.37	141.555	837.705	3602.93	1271.46	1472.07	859.404	6.375	3.425	0.828933	10796.2	2.85581	13.5858	32.3992	26.1521	2.97305	0.304335	6.92388	8.09998	1637.05	3.07083	0	12.0721	12.3957	3.55325	0.880327	2.7063	91.6436	3.00498	35.1824	1542.68	62.2398	2.91743	1.82555
FESTIVAL	2012	9	3/12/2012	MEAN	20.99	21.11	20.95	13.84	22.41	31.71	32.63	15.18	0.53	44.81	37.98	30.72	181.769	513.115	3680.4	1517.22	1739.54	423.65	6.65	3.54	0.637333	8976.61	2.21666	8.39329	40.628	22.9564	9.4547	0.197086	11.8152	2.1667	3000.85	2.86992	4.12764	15.3764	14.1308	1.2061	0.205264	2.95593	21.4103	1.64107	21.5381	1323.32	11.8333	12.9889	5.91156
GALLETA	2012	9	3/12/2012	MEAN	15.57	15.62	18.76	22.49	24.79	31.43	28.93	13.35	0.49	45.35	40.02	32.96	259.383	960.656	4658.46	1734.54	1937.05	986.869	7.075	3.3475	1.05347	14668.3	2.27247	15.3836	96.1212	32.9913	0.790497	0.353238	1.95964	2.24913	3583.31	8.67771	6.11565	24.2838	27.3401	1.65959	0.0866893	8.53636	40.7603	3.89244	29.3331	1767.37	59.5711	2.7959	2.79898
SWEET ANNE	2012	9	3/12/2012	MEAN	23.8	25.05	20.43	22.57	25.83	37.98	38.2	24.93	0.49	65.34	10.84	14.23	201.273	870.492	3456.27	1281.61	1462.82	711.847	6.1	3.35	0.846667	8450.24	1.17995	7.39421	35.2428	17.4273	0.422894	0	0.352741	1.15396	1509.83	7.6721	0	10.2997	12.47	1.42036	0.157981	1.19622	29.5339	1.94301	25.5356	1153.26	12.5696	1.74858	0.939155
CULTIVAR	SEASON	WEEK	HARVEST DATE	MEASURE	OVERALL LIKING	TEXTURE LIKING	SWEETNESS INTENSITY	SOURNESS INTENSITY	STRAWBERRY FLAVOR INTENSITY	L* ext	A* ext	B* ext	FORCE	L* int	A* int	B* int	MALIC ACID	CITRIC ACID	TOTAL SUGAR	GLUCOSE	FRUCTOSE	SUCROSE	SSC	pH	TA	TOTAL VOLATILES	75-85-4	616-25-1	1629-58-9	96-22-0	110-62-3	1534-08-3	105-37-3	109-60-4	623-42-7	591-78-6	108-10-1	1576-87-0	1576-86-9	623-43-8	71-41-0	1576-95-0	556-24-1	589-38-8	105-54-4	66-25-1	123-86-4	624-24-8	29674-47-3
					-100 to +100	-100 to +100	0 to +100	0 to +100	0 to +100				kg				mg1 100gFW-1	mg1 100gFW-1	mg1 100gFW-1	mg1 100gFW-1	mg1 100gFW-1	mg1 100gFW-1	%		%	ng1 gFW-1 hr-1	ng1 gFW-1 hr-1	ng1 gFW-1 hr-1	ng1 gFW-1 hr-1	ng1 gFW-1 hr-1	ng1 gFW-1 hr-1	ng1 gFW-1 hr-1	ng1 gFW-1 hr-1	ng1 gFW-1 hr-1	ng1 gFW-1 hr-1	ng1 gFW-1 hr-1	ng1 gFW-1 hr-1	ng1 gFW-1 hr-1	ng1 gFW-1 hr-1	ng1 gFW-1 hr-1	ng1 gFW-1 hr-1	ng1 gFW-1 hr-1	ng1 gFW-1 hr-1	ng1 gFW-1 hr-1	ng1 gFW-1 hr-1	ng1 gFW-1 hr-1	ng1 gFW-1 hr-1	ng1 gFW-1 hr-1	ng1 gFW-1 hr-1
																	6915-15-7	77-92-9		50-99-7	57-48-7	57-50-1
PROPRIETARY 1	2011	2	1/24/2011	STD ERROR	2.51335	2.63238	2.05458	1.64041	2.14638								2.01072	11.4754		15.3343	5.93922	39.1688	0.0288675	0.0110868	0.0165202		1.61616	2.34357	13.7266	9.56168	0.883195	0.0144257	0.199644	0.172567	369.923	0.610074	0	2.00852	1.23463	0.14471	0	0.155885	7.02709	0.0711728	2.10739	102.638	1.56083	0.569097	0.13605
CAMAROSA	2011	2	1/24/2011	STD ERROR	2.62986	2.61213	1.84881	1.73817	2.14745								2.01072	9.83607		14.8676	19.4005	18.1386	0.025	0.0057735	0.0143614		1.46841	3.28358	26.5284	1.93263	1.17175	0.139632	0.63345	0.553341	386.204	1.44643	0	2.80823	4.3192	0.666558	0	1.53159	9.01442	0.131308	24.3406	4164.45	15.6206	0.377054	0.331586
FESTIVAL	2011	2	1/24/2011	STD ERROR	2.39184	2.37526	2.17359	1.73372	2.28384								2.01072	3.27869		15.601	14.0924	20.3578	0.0408248	0.00478714	0.0177951		1.20622	3.20047	8.34103	6.82723	5.41761	0.14312	3.26912	0.331642	344.431	1.86177	0	5.40475	6.19393	0.0811772	1.84198	0.549274	6.92627	0.427609	4.94575	494.679	10.1788	1.3788	0.662397
MARA DES BOIS	2011	2	1/24/2011	STD ERROR	2.39059	2.48828	2.11146	1.36338	2.08364								4.42359	11.4754		12.1865	12.3444	23.5128	0.025	0.0337577	0.0205649		1.995	3.75176	36.9749	1.73727	0.0761175	0.0142389	0.516752	0.275748	127.521	0.851479	0	1.51242	2.28788	0.166945	0.424874	0.389257	0.767547	0.099217	4.00699	155.665	7.11951	0.21606	0.0762734
RADIANCE	2011	2	1/24/2011	STD ERROR	2.28746	2.28609	2.04125	1.70953	2.04861								1.40751	9.83607		26.404	6.17222	77.8432	0.0478714	0.00912871	0.00645497		1.5758	0.879912	27.4328	4.41707	0.965717	0.0832511	0.281746	0.232476	57.5022	0.203038	0	2.1486	1.12166	0.133746	0	0.203058	0.165849	0.131054	4.50291	42.0847	1.21154	0.157272	0.191182
PROPRIETARY 2	2011	3	1/31/2011	STD ERROR	2.45774	2.65537	2.193	1.49276	2.32202								2.2118	14.7541		46.7148	32.9185	84.5927	0.0288675	0.0155456	0.00707107		1.01348	1.67144	2.2228	2.27024	0.193156	0.0120162	0.146382	0.3278	465.89	4.75556	0	5.2847	4.54851	0.332704	0	0.809575	15.1382	0.242465	5.30881	95.5176	8.96055	0.296197	2.22391
CAMAROSA	2011	3	1/31/2011	STD ERROR	2.31483	2.36408	2.00782	1.62049	2.13093								1.00536	32.7869		20.3108	24.6889	52.0403	0.0540062	0.00288675	0.0108012		1.02866	0.348836	22.5015	3.09537	1.5479	0.345061	0.532393	0.28366	190.033	0.524015	0	4.6578	4.76483	0.0947687	0.138506	1.5333	3.01183	0.196733	7.93826	36.102	2.27726	0.0721881	0.292984
SWEET CHARLIE	2011	3	1/31/2011	STD ERROR	2.53804	2.71619	2.15576	1.62759	2.30865								0.201072	1.63934		39.2792	12.613	15.5733	0.0478714	0.00629153	0		0.541315	3.64462	46.0548	7.66198	0.390266	0.0990693	0.359172	0.180523	193.999	1.61851	0	6.23178	8.03264	0.276347	0	0	11.3426	0.381715	7.46053	257.716	3.16581	0.583341	0.145887
TREASURE	2011	3	1/31/2011	STD ERROR	2.57468	2.60928	2.07082	1.68802	2.07964								4.82574	0		14.3331	8.41611	39.4893	0.0288675	0.00288675	0.0075		3.08343	1.00757	20.1992	5.09995	0.0562312	0.144588	0.0785961	0.133378	112.545	1.43006	0	6.02177	7.03305	0.246595	0	0.316099	2.17206	0.107938	1.69313	264.44	6.98442	0.0223997	0.102096
WINTER DAWN	2011	3	1/31/2011	STD ERROR	2.29265	2.39171	1.79963	1.64746	2.00103								0.80429	11.4754		26.404	47.3204	40.1477	0.0288675	0.00478714	0.0147196		1.28567	0.521711	2.99587	2.11444	0.623583	0.0398402	0.0490927	0.0731605	50.5395	0.885396	0	7.29278	5.47291	0.248815	0.461304	1.56898	3.09048	0.155384	1.57863	178.566	3.41623	0.57523	0.677046
PROPRIETARY 3	2011	4	2/7/2011	STD ERROR	2.46766	2.88572	1.98291	1.84003	2.14274								1.80965	11.4754		28.4351	55.55	88.6294	0.025	0.00288675	0.00912871		3.12209	3.46391	11.5338	10.3682	0.241343	0.126814	2.59058	1.5095	518.042	1.44344	0	3.98107	7.58698	0.338981	0.146781	0.116565	42.1685	0.40256	6.47238	433.705	7.00426	0.600012	0.25131
CAMINO REAL	2011	4	2/7/2011	STD ERROR	2.56015	2.29399	1.68306	1.78431	2.06628								2.81501	13.1148		8.48311	8.80929	15.4103	0.0288675	0.00629153	0.0025		3.05445	0.298872	2.21421	0.247848	0.107044	0.00385441	0.213729	0.166929	92.8931	0.284863	0	0.0154901	0.573229	0.0218256	0.0959511	0.980761	0.631803	0.189449	1.59626	32.9729	0.553288	0.0645591	0.315319
FESTIVAL	2011	4	2/7/2011	STD ERROR	2.27524	2.46871	1.8087	1.81162	1.94757								0.402145	16.3934		16.9013	16.022	17.5789	0.0288675	0.0025	0.0184842		3.82277	1.05605	4.85852	1.3669	2.93001	0.0237424	2.13003	0.080245	187.664	0.153027	0	0.865723	0.285677	0.0287683	0.0812739	0.627672	1.93079	0.193969	2.46947	8436.52	2.03214	0.731598	0.283977
WINTERSTAR	2011	5	2/14/2011	STD ERROR	2.73783	2.60622	2.09188	1.42247	2.06687								3.41823	0		16.3639	26.9914	24.6142	0	0.0025	0.0119024		0.399865	0.952841	3.59106	2.78272	0.483323	0	1.18564	0.592021	201.143	0.672419	0	3.20973	1.92265	0.209619	0	0.00485464	16.5418	0.305914	3.28754	202.099	4.51489	0.685788	0.255905
FESTIVAL	2011	5	2/14/2011	STD ERROR	2.46187	2.46976	1.92187	1.75121	2.12977								1.60858	18.0328		14.4763	12.9861	24.3312	0.025	0.0025	0.00478714		1.22058	0.53653	0.982288	2.04237	1.14761	0	0.640563	0.221274	354.328	0.25964	0	0.349583	0.212347	0.0814163	0	0.135004	1.76952	0.0691991	6.11358	116.74	1.54944	0.794775	0.157122
RADIANCE	2011	5	2/14/2011	STD ERROR	2.66164	2.70185	1.92102	1.65128	2.12351								11.2601	11.4754		8.12431	10.287	22.1486	0.0408248	0.0075	0.0025		0.546939	1.21541	2.93257	2.62423	0.833215	0	0.796552	0.65302	142.665	0.91154	0	5.68243	2.1737	1.02404	0.367306	0.0940688	1.54176	0.246833	7.41723	215.947	1.72535	0.744532	0.260075
PROPRIETARY 4	2011	5	2/14/2011	STD ERROR	2.54059	2.31802	2.21078	1.66288	2.2723								0.402145	1.63934		11.7733	17.8699	40.8427	0.0408248	0.00853913	0.00946485		0.474898	1.57374	13.2785	4.58008	0.161209	0.129592	0.550105	0.0604118	441.511	3.63146	0	3.61985	5.03432	0.136464	0.107159	0.20488	5.8861	0.277556	7.41059	138.27	6.00213	0.464096	0.478168
FL 05-85	2011	6	2/21/2011	STD ERROR	2.12804	2.15011	1.74511	1.07658	1.73839								2.2118	24.5902		12.0351	4.94539	15.8508	0	0.00288675	0.00478714		0.687762	1.04278	2.32057	2.12452	0.922005	0.0205219	0.112035	0.185431	293.839	0.174243	0	0.324423	1.1816	0.0822995	0	0	1.31733	0.24866	3.78085	125.541	1.86365	0.390954	0.238991
ELYANA	2011	6	2/21/2011	STD ERROR	2.42208	2.35501	1.9295	1.26365	2.04465								2.01072	13.1148		14.1367	16.6298	28.016	0.025	0.00478714	0.0119024		1.37454	0.34663	1.82038	0.322162	5.85811	0.154908	0.122707	0.0772711	127.469	0.315884	0	1.72149	0.767393	0.088738	0	0.129792	2.67936	0.133504	0.749025	44.5517	7.29711	0.449395	0.240967
FESTIVAL	2011	6	2/21/2011	STD ERROR	2.44356	2.2874	1.8473	1.3029	1.9549								4.42359	6.55738		5.41621	9.89078	16.2519	0.025	0.0025	0.00288675		0.924907	1.50461	4.05327	1.57255	3.06834	0.060839	1.84462	0.254815	501.845	0.630346	0	1.32707	1.65464	0.0347542	0	0.319183	5.05329	0.0701328	1.78905	393.728	3.08945	2.05386	0.242927
RED MERLIN	2011	6	2/21/2011	STD ERROR	2.2057	2.06499	1.45607	1.85505	1.80963								3.01609	6.55738		8.45605	14.8362	26.7651	0.0866025	0.0025	0.0170782		1.44496	3.7587	5.51091	5.15881	0.55824	0.108379	0.253823	0.248427	171.573	0.144935	0	2.0721	2.76232	0.0789976	0	0.182674	0.682126	0.290549	6.56481	102.955	0.674667	0.3671	0.231492
SAN ANDREAS	2011	6	2/21/2011	STD ERROR	2.16669	2.3131	1.80133	1.84155	1.83085								1.80965	3.27869		2.7081	23.438	47.3556	0.0288675	0.0025	0.005		0.695883	1.16848	4.74655	1.13122	1.10035	0.0192277	0.52585	0.262004	255.082	0.214923	0	1.00919	1.53304	0.0407503	0	0.139401	1.39527	0.101557	1.30395	261.606	7.71223	0.381652	0.596264
ALBION	2011	7	2/28/2011	STD ERROR	2.48382	2.51057	2.10823	1.63483	2.17183								5.22788	8.19672		8.45605	12.1911	26.0974	0.0478714	0.0025	0.005		0.241974	0.841985	1.50957	1.28652	0.0420526	0.13107	0.163927	0.220481	206.129	0.204373	0	0.326948	0.593197	0.286301	0.180029	0	5.03872	0.0803844	4.30474	97.9461	2.77462	0.152854	0.709888
CHARLOTTE	2011	7	2/28/2011	STD ERROR	2.80149	2.55854	1.71101	1.10581	1.6077								4.62466	4.91803		21.0205	6.28548	11.1395	0.0408248	0.0057735	0.00478714		1.13425	2.81817	0.92942	1.78135	0.142848	0.166792	0.202692	0.0620712	107.736	0.195051	0	0.554466	0.855761	0.0253603	0.332282	0	10.1368	0.084041	1.46334	34.5415	0.870328	0.084546	0.405642
FESTIVAL	2011	7	2/28/2011	STD ERROR	2.34226	2.24423	1.62916	1.66317	1.74686								1.60858	21.3115		10.1554	14.4019	16.3188	0.0629153	0.0025	0		0.636276	1.34526	4.73677	2.32707	1.4067	0.0776749	1.99759	0.352073	231.554	0.138014	0	1.38128	1.50164	0.101435	0	0	1.85013	0.112262	3.65182	131.35	0.637034	0.828875	0.0678044
MARA DES BOIS	2011	7	2/28/2011	STD ERROR	2.88929	2.80413	2.07391	1.2237	2.05251								0.402145	37.7049		21.8361	6.39674	14.7355	0.025	0.00478714	0.0025		0.997835	0.717795	0.910723	0.613358	0.641919	0.0286507	3.37691	0.537659	241.503	0.0919232	0	0.199939	0.380299	0.54901	0	0	2.01251	0.0842777	2.30152	667.836	7.41982	0.417508	0.0773667
MONTERREY	2011	7	2/28/2011	STD ERROR	2.86388	2.42639	1.89249	1.65102	2.12789								9.04826	4.91803		16.2486	10.287	5.76394	0.0408248	0.00408248	0.00912871		1.70936	1.6438	6.48508	3.07118	0.217961	0.114859	0.863776	0.634033	228.15	0.31729	0	0.974259	1.33755	0.551997	0.231253	0	4.18356	0.130977	4.17814	117.919	14.9435	0.147186	0.187812
ALBION	2012	1	1/16/2012	STD ERROR	2.61411	2.62081	2.22123	1.59823	2.27449								0.603217	6.55738		16.2486	2.05741	42.7223	0.05	0.00408248	0.0162125		0.186156	2.12887	16.9372	5.21631	0.172555	0.0529987	0.118579	0.122754	245.822	0.776503	0	2.48114	2.36251	0.416414	0.267581	0	5.28326	0.206833	2.06341	233.231	29.4161	0.310134	0.786922
FESTIVAL	2012	1	1/16/2012	STD ERROR	2.39889	2.36847	2.31032	1.6734	2.33916								2.2118	1.63934		2.03108	18.5167	28.6753	0	0.0025	0.0123444		1.88261	2.56961	6.93053	1.64326	2.25961	0.0179475	0.244525	0.129669	84.4522	1.44726	0	0.982212	1.09281	1.18704	0.534356	1.87734	0.104248	0.0105084	1.20987	70.3434	1.16454	0.250192	0.427255
MOJAVE	2012	1	1/16/2012	STD ERROR	2.51298	2.62555	2.33071	1.5501	2.22974								1.00536	6.55738		7.95326	22.686	24.6511	0.025	0.0025	0.0203406		1.00403	1.32157	0.527952	0.384505	0.701309	0.0106161	0.275596	0.168737	86.8124	0.505914	1.55284	1.27094	1.20763	0.0394539	0.047387	1.07161	1.3619	0.294371	4.05858	104.106	9.42391	0.327581	0.291424
PROPRIETARY 3	2012	1	1/16/2012	STD ERROR	2.46404	2.62497	2.17382	1.41463	2.12216								1.40751	1.63934		14.2176	14.4019	39.8362	0.0478714	0.00478714	0.0195297		3.25485	2.03845	19.556	4.95678	0.246743	0.043926	0.671304	0.366573	177.15	2.70296	0	5.39638	7.17946	0.353999	0.274642	0.501786	13.1834	0.397062	6.417	197.104	1.56042	0.685852	0.511316
CHANDLER	2012	4	2/6/2012	STD ERROR	2.21212	2.43726	1.87042	1.87586	1.93223								1.60858	4.91803		26.404	10.287	11.4375	0	0.00629153	0.0134279		0	0	1.91915	4.42577	0	0	1.9577	1.33291	237.428	3.0676	0	1.79706	3.85866	0.794375	0.614935	0	8.28299	0	1.36397	164.206	13.7048	1.38656	0.141744
FESTIVAL	2012	4	2/6/2012	STD ERROR	2.57941	2.48289	2.2534	1.67908	2.35455								1.00536	0		10.5538	18.6306	8.47123	0	0	0.00664129		0.546571	0.248576	7.89387	2.29368	2.72653	0.275406	4.9206	0.377095	96.0086	0.313076	0.785382	1.11203	1.2826	0.129877	0.250671	0.394627	0.357754	0.122857	1.42828	105.2	1.79182	0.27736	0.378975
FL 09-127	2012	4	2/6/2012	STD ERROR	2.71254	2.48242	2.08243	1.48139	2.31718								2.61394	8.19672		14.2176	4.11481	8.912	0.025	0.0135401	0.0051086		0.4913	1.41314	19.8196	5.36126	0.628094	0.118072	1.56936	0.832266	414.767	1.96505	1.58333	4.93044	2.6025	0.539927	0	1.65456	5.84692	0.216938	2.67012	394.512	18.0843	0.831241	0.0690129
TREASURE	2012	4	2/6/2012	STD ERROR	2.39561	2.3095	2.29288	1.66696	2.27328								0.80429	0		2.03108	4.11481	22.0428	0.025	0	0.00186508		2.50915	0.298092	4.06516	1.39334	0.129989	0.0620221	0.702175	0.335497	145.969	0.476493	0.311895	1.63705	0.662631	0.0248521	0	0.507762	3.25491	0.270114	3.91905	187.472	5.56093	0.114372	0.163782
WINTER DAWN	2012	4	2/6/2012	STD ERROR	2.16268	2.5288	1.84209	1.69731	1.9705								2.41287	4.91803		16.2486	12.3444	4.99172	0.025	0.01	0.00656591		2.57665	0.34564	0.0855653	1.81755	0.7699	0.00977675	0.35055	0.485614	92.1823	0.0894915	1.26607	2.33782	0.587393	0.064677	0	1.09075	0.397588	0.145579	1.18948	5375.04	0.407254	0.110493	0.215396
PROPRIETARY 5	2012	5	2/13/2012	STD ERROR	2.17229	2.29618	2.15697	1.51122	2.06738								2.01072	4.91803		10.1554	8.22963	17.4264	0.025	0.00912871	0.00535717		0.520562	0.660161	12.4079	0.511472	0.0345	0.0660849	0.604299	0.203003	62.0266	0.121596	0	0.241486	0.317241	0.289603	0.34744	0.0828868	5.28637	0.167109	1.8432	102.934	0.53672	0.139703	0.0805454
ALBION	2012	5	2/13/2012	STD ERROR	2.56732	2.37454	2.16094	1.74592	2.18734								0.201072	3.27869		4.97511	9.25833	24.5788	0.05	0.00408248	0.0056668		0.206424	1.69363	19.4478	5.1413	0.34052	0.017189	1.22443	1.29489	401.745	2.71524	1.5314	5.37343	4.99631	0.649248	0.0844943	0	3.60917	0.619101	1.63306	510.4	38.4924	0.377275	0.906436
FESTIVAL	2012	5	2/13/2012	STD ERROR	2.45471	2.4995	1.90528	1.3244	1.87949								0.402145	16.3934		16.2486	20.5741	18.4677	0.0946485	0.005	0.0349306		0.366822	1.74761	16.3126	6.48252	3.32952	0.0146301	1.72264	0.558362	360.351	0.452351	1.5617	3.8746	3.66342	0.157557	0.154336	0.466693	1.50434	0.572235	2.82239	326.198	8.21704	1.40061	1.89776
RUBYGEM	2012	5	2/13/2012	STD ERROR	2.62424	2.56025	2.11113	1.49705	2.19066								0.201072	4.91803		16.2486	24.6889	19.6524	0.025	0.0131498	0.0135579		0.511668	0.0786626	3.27803	1.37184	0.491093	0.0171098	0.286385	0.477409	42.9401	0.0859897	0.394027	1.04748	0.683246	0.141085	0.0448912	0.671322	0.203376	0.0742855	2.30285	66.9619	2.5338	0.13394	0.0932196
CAMINO REAL	2012	6	2/20/2012	STD ERROR	2.22168	2.41477	2.04925	1.48426	2.09767								1.20643	6.55738		21.7493	37.0524	37.7263	0.025	0.00912871	0.0157512		1.16387	0.480544	7.8878	3.68888	0.143757	0.00535851	0.505249	0.336521	188.613	0.545789	1.23403	4.57066	2.25144	0.207105	0.379902	2.42328	0.575266	0.24947	2.87518	115.458	17.7591	0.335983	0.674748
DARSELECT	2012	6	2/20/2012	STD ERROR	2.64688	2.63754	2.35884	1.7998	2.2358								0.80429	0		36.5594	41.1481	48.2676	0.025	0.00478714	0.00070132		1.20644	1.89315	12.3926	6.51416	2.0122	0.0261742	1.73431	0.927838	233.002	0.893416	1.90226	3.84071	3.59959	0.137105	0.244097	0	8.98589	0.404931	0.952058	153.224	9.15582	0.762385	0.204629
FESTIVAL	2012	6	2/20/2012	STD ERROR	2.38835	2.43335	2.02786	1.76044	2.14758								0.80429	13.1148		21.6463	23.5481	41.7339	0	0.0147196	0.0162271		0.810662	2.30592	22.5501	3.471	4.49095	0.042484	0.633605	0.654463	371.71	1.37846	1.68423	5.58328	4.97411	0.217432	0.132693	1.70582	1.90014	0.564709	2.56877	284.382	4.57569	1.24755	1.19826
SWEET ANNE	2012	6	2/20/2012	STD ERROR	2.52139	2.46533	2.31757	1.97729	2.33909								1.40751	18.0328		2.03108	6.17222	37.1036	-	-	-		0.918093	0.437366	4.35024	1.55083	0.0927806	0.0246224	0.122025	0.0959151	71.8825	1.16484	0	0.844285	1.52692	0.117889	0.511412	0.194093	1.59915	0.196451	2.86641	83.5969	1.04807	0.0934824	0.0721653
BENICIA	2012	7	2/27/2012	STD ERROR	2.27796	2.31122	2.01219	1.72163	1.90269								0.201072	11.4754		19.197	39.3022	50.2654	0.025	0.00853913	0.0123216		1.44791	0.663922	5.15676	1.75221	0.0622364	0.00933631	0.160021	0.163981	8.43135	1.14952	0	1.81847	2.4038	0.159739	0.21326	0.412321	0.269868	0.0714626	2.22201	41.0008	0.491417	0.187534	0.260695
FESTIVAL	2012	7	2/27/2012	STD ERROR	2.29236	2.37081	2.0524	1.50626	1.94792								0.603217	13.1148		8.12431	30.8611	28.8917	0	0.00707107	0.00699799		0.383366	2.16061	11.9362	3.8006	3.16742	0.0641405	1.82132	0.412282	650.7	1.02879	0.746733	3.19333	2.92988	0.160817	0.330668	0.199055	2.09802	0.311859	3.82748	269.032	3.32333	2.34927	1.47251
FL 06-38	2012	7	2/27/2012	STD ERROR	2.37218	2.25619	2.01473	1.53349	1.9881								1.60858	0		22.1487	28.9198	62.9076	0.025	0.00946485	0.0114974		0.453445	0.380974	8.69468	1.89764	1.72412	0.0479678	1.86419	0.525329	171.417	0.515166	0.572596	1.02315	1.40317	0.0383185	0.774185	0.157083	2.96535	0.0825488	1.75113	252.117	5.42417	0.590528	0.193179
PORTOLA	2012	7	2/27/2012	STD ERROR	2.54692	2.2969	1.99351	1.73673	2.13518								1.40751	6.55738		30.4662	37.0333	15.9813	0.0478714	0.00957427	0.00190438		0.738536	0.206283	7.90312	3.19132	0.208106	0.0606014	0.136888	0.0717067	42.4952	0.530495	0	0.254603	0.35478	0.207288	0.576149	0.56876	1.44996	0.160666	2.70175	21.7643	0.361604	0.144612	0.0256899
VENTANA	2012	7	2/27/2012	STD ERROR	2.32113	2.42167	1.66826	1.76754	1.8821								0.603217	8.19672		4.06216	10.287	14.3376	0.0408248	0.00629153	0.019213		0.711319	0.405733	3.55033	0.327576	0.815289	0.0192818	0.129801	0.215736	49.1741	0.551333	0	0.593421	1.34354	0.175848	0.636451	0.739614	3.48754	0.361354	2.62313	46.3333	0.58508	0.151311	0.199865
PROPRIETARY 6	2012	9	3/12/2012	STD ERROR	2.38506	2.42355	2.01638	1.85211	2.13608								1.60858	4.91803		14.2176	14.4019	35.0088	0	0.00478714	0.0175438		1.15455	0.378414	5.06905	1.47717	0.0313634	0.0137585	0.915453	0.231753	329.222	0.429462	0.289374	0.45249	0.436074	0.409865	0.213863	0.271974	5.49698	0.0938896	0.900799	166.643	1.85759	0.687835	0.656871
EVIE 2	2012	9	3/12/2012	STD ERROR	2.13491	2.45283	1.94859	1.75064	1.82191								0	4.91803		13.7754	31.3093	44.1365	0.025	0.00645497	0.00325417		1.49878	0.625675	0.82256	0.925881	0.26438	0.00999389	0.146376	0.302478	30.9903	0.146004	0	0.0937948	0.509373	0.136145	0.153468	0.526535	2.61582	0.314001	2.33021	56.4911	2.29785	0.155711	0.0780656
FESTIVAL	2012	9	3/12/2012	STD ERROR	2.41661	2.4951	2.05706	1.44938	2.07602								0	4.91803		8.85327	19.1073	27.4771	0.05	0.00408248	0.00328047		1.68112	2.16878	21.16	7.32535	2.74504	0.0991124	4.0113	1.31975	854.747	1.33703	2.63294	4.72825	5.05492	0.411481	0.593944	1.64262	7.9729	0.772638	4.00605	447.519	4.43634	4.72507	1.98995
GALLETA	2012	9	3/12/2012	STD ERROR	2.48013	2.33122	1.85766	1.83614	1.96649								1.60858	6.55738		10.8747	18.5071	17.54	0.025	0.0025	0.0128635		1.43018	0.221518	5.87261	0.844692	0.110857	0.0418655	0.0725014	0.154851	34.2703	0.687665	0.545438	0.632291	1.08699	0.0636462	0.0177398	1.83355	0.671267	0.338058	3.36107	58.8752	1.39718	0.0535384	0.189846
SWEET ANNE	2012	9	3/12/2012	STD ERROR	2.09414	2.09657	1.91157	1.76496	2.00567								3.41823	8.19672		10.1554	6.17222	10.3911	0	0.00408248	0.0022784		1.164	1.62525	16.8207	5.49616	0.286669	0	0.512225	0.6768	376.536	3.0439	0	2.63224	3.70748	0.184519	0.116939	0.34813	7.81105	0.438776	4.24922	294.988	3.22228	0.162395	0.26994
Means and standard errors of replicates for all measures for each sample assayed. Includes consumer panel measures, internal and external color, puncture force, organic acids, sugars, SSC, pH, TA, and volatile compounds. High and low value, median, and fold difference for each column displayed above means table.
[truncated: 64 more columns]

## Sheet: Sheet1
				OVERALL LIKABILITY
				TEXTURE LIKING
				SWEETNESS INTENSITY
				SOURNESS INTENSITY
				STRAWBERRY FLAVOR INTENSITY
				L* ext
				A* ext
				B* ext
				FORCE
				L* int
				A* int
				B* int
				MALIC ACID
				CITRIC ACID
				TOTAL SUGAR
				GLUCOSE
				FRUCTOSE
				SUCROSE
				SSC
				pH
				TA
				TOTAL VOLATILES
				75-85-4
				616-25-1
				1629-58-9
				96-22-0
				110-62-3
				1534-08-3
				105-37-3
				109-60-4
				623-42-7
				591-78-6
				108-10-1
				1576-87-0
				1576-86-9
				623-43-8
				71-41-0
				1576-95-0
				556-24-1
				589-38-8
				105-54-4
				66-25-1
				123-86-4
				624-24-8
				29674-47-3
				96-04-8
				638-11-9
				116-53-0
				7452-79-1
				6728-26-3
				928-95-0
				111-27-3
				123-92-2
				624-41-9
				110-43-0
				2432-51-1
				105-66-8
				539-82-2
				111-71-7
				628-63-7
				1191-16-8
				106-70-7
				55514-48-2
				110-93-0
				109-21-7
				123-66-0
				124-13-0
				142-92-7
				2497-18-9
				60415-61-4
				104-76-7
				2311-46-8
				109-19-3
				2548-87-0
				540-18-1
				4077-47-8
				20664-46-4
				821-55-6
				5989-33-3
				78-70-6
				124-19-6
				103-09-3
				140-11-4
				2639-63-6
				53398-83-7
				106-32-1
				112-14-1
				564-94-3
				3913-81-3
				134-20-3
				110-39-4
				110-38-3
				29811-50-5
				7786-58-5
				15111-96-3
				706-14-9
				10522-34-6
				5881-17-4
				128-37-0
				40716-66-3
				4887-30-3
				5454-09-1
				2305-05-7
